# Supplementary material for: Association between Inflammatory Bowel Disease and Iridocyclitis: A Mendelian Randomization Study
Source: J Clin Med. 2023 Feb 6;12(4):1282. doi: 10.3390/jcm12041282 (PMC9960523; doi:10.3390/jcm12041282)
Supplement: Supplementary file 1 [file jcm-12-01282-s001.zip]

Archive with 7 entries (4 files):
- jcm-2170209-supplementary/
- jcm-2170209-supplementary/Supplementary files/
- jcm-2170209-supplementary/Supplementary files/Supplementary Material Table 1.docx
- jcm-2170209-supplementary/Supplementary files/Supplementary Material Table 2.docx
- Supplementary files/
- Supplementary files/Supplementary Material Table 1.docx
- Supplementary files/Supplementary Material Table 2.docx
